# Supplementary material for: Prevalence and Prognostic Value of Psychological Stress Events in Patients with First Myocardial Infarction—Long-Term Follow-Up Study
Source: J Clin Med. 2021 Aug 13;10(16):3562. doi: 10.3390/jcm10163562 (PMC8397004; doi:10.3390/jcm10163562)
Supplement: Supplementary file 1 [file jcm-10-03562-s001.zip]

Archive with 1 entries (1 files):
- jcm-1313778-SI.pdf
